# Supplementary material for: Determination of the Main Phase Transition Temperature of Phospholipids by Oscillatory Rheology
Source: Molecules. 2023 Jun 29;28(13):5125. doi: 10.3390/molecules28135125 (PMC10343600; doi:10.3390/molecules28135125)
Supplement: Supplementary file 1 [file molecules-28-05125-s001.zip]

Archive with 1 entries (1 files):
- molecules-2476441-supplementary.pdf
